# Supplementary material for: Generalization versus Specialization in Pollination Systems: Visitors, Thieves, and Pollinators of Hypoestes aristata (Acanthaceae)
Source: PLoS One. 2013 Apr 10;8(4):e59299. doi: 10.1371/journal.pone.0059299 (PMC3622670; doi:10.1371/journal.pone.0059299)
Supplement: Movie S1 — The video file attached shows the representative visitors of Hypoestes aristata while foraging for the nectar. Shots were taken at the study site by the small hand camcorder during the field studies in 2010 and 2012. Some of the presented shots were intentionally slowed to better show the visitorś behaviour. High definition of the video file was converted to fit the size limit given by the journal. (ZIP) [file pone.0059299.s003.zip]

Archive with 1 entries (1 files):
- the visitors of H.aristata-zkracene~4.wmv
